# Supplementary material for: Determination and Kinetic Characterization of a New Potential Inhibitor for AmsI Protein Tyrosine Phosphatase from the Apple Pathogen Erwinia amylovora
Source: Molecules. 2023 Nov 25;28(23):7774. doi: 10.3390/molecules28237774 (PMC10708540; doi:10.3390/molecules28237774)
Supplement: Supplementary file 1 [file molecules-28-07774-s001.zip]

Archive with 1 entries (1 files):
- molecules-2699274-supplementary.pdf
